# Supplementary material for: Extended-spectrum β-lactamase (ESβL)-producing Escherichia coli in antibiotic-free and conventional chicken meat, Brazil
Source: Front Microbiol. 2025 Jul 8;16:1593887. doi: 10.3389/fmicb.2025.1593887 (PMC12279825; doi:10.3389/fmicb.2025.1593887)
Supplement: SUPPLEMENTARY TABLE S1 — Epidemiological characteristics, genetic repertoire, and SNP matrix of ESβL/pAmpC-producing Escherichia coli isolated from conventional and antibiotic-free retail meat in Brazil. [file Table_1.XLSX]

## Sheet: Collection data
Table S1. Epidemiological characteristics, genetic repertoire, and SNP matrix of ESβL/pAmpC-producing Escherichia coli isolated from conventional and antibiotic-free retail meat in Brazil.
Meat sample		E. coli strains	Production	Cuts of meat	Storage	Meat brand	Collection date
Chicken	F1	F1B	AF	Breast fillet	Frozen	MF1	2019
	F2	FCC2	AF	Thigh and drumstick	Fresh	MF1	2019
	F3	FCC3, FBP3	CN	Breast fillet	Frozen	MF2	2019
	F4	FCC4, FBC4	CN	Breast fillet	Fresh	MF3	2019
	F5	Negative	AF	Heart	Frozen	MF1	2020
	F6	FBC6	CN	Breast fillet	Fresh	MF4	2020
	F7	FCC7	CN	Breast fillet	Fresh	MF5	2020
	F8	FCC8	AF	Drumstick	Frozen	MF1	2020
	F9	-	CN	Wing drumstick	Fresh	MF3	2020
	F10	FCC10	AF	Chicken fillet	Frozen	MF1	2020
	F11	FSE11	AF	Thigh and drumstick fillet	Frozen	MF6	2020
	F12	FSW11	AF	Wing drumstick	Frozen	MF7	2020
Swine	S1	-	CN	Sirloin	Fresh	MS1	2019
	S2	-	CN	Pig's belly	Fresh	MS2	2019
	S3	-	CN	Filet mignon	Frozen	MS3	2019
	S4	-	CN	Rib	Fresh	MS3	2019
	S5	-	CN	Steak	Fresh	MS2	2020
	S6	-	CN	Steak	Fresh	MS4	2020
	S7	-	CN	Ham	Fresh	MS5	2020
	S8	SCB8	CN	Sirloin	Fresh	MS6	2020
	S9	-	CN	Steak	Fresh	MS7	2020
	S10	SCB10	CN	Bacon	Fresh	MS8	2020
Bovine	B1	-	AF	Rump	Fresh	MB1	2019
	B2	-	CN	Sirloin steak	Fresh	MB2	2019
	B3	-	CN	Minced meat	Fresh	MB3	2019
	B4	-	CN	Soft thigh	Fresh	MB4	2019
	B5	-	CN	Soft thigh	Fresh	MB5	2019
	B6	-	CN	Liver	Fresh	MB6	2020
	B7	-	CN	Duckling steak	Fresh	MB7	2020
	B8	-	CN	Soft thigh	Fresh	MB8	2020
	B9	-	CN	Rump cap	Fresh	MB9	2020
	B10	-	AF	Carpaccio	Fresh	MB1	2020

## Sheet: Strains data
Table S1. Epidemiological characteristics, genetic repertoire, and SNP matrix of ESβL/pAmpC-producing Escherichia coli isolated from conventional and antibiotic-free retail meat in Brazil.
Strain	Specie	Date	Country	City	Urban area	Origin	Source	Cuts of meat	Storage	Production	Sequencing	ST	Plasmidome	Resistome								Heavy metals, disinfectants, and pesticides genes	Virulome	fim type	Clermont Typing	Serotype
														β-lactam	Phenicol	Tetracycline	Aminoglycoside	Fosfomycin	Trimethoprim	Quinolone	Sulphonamide
F1B	Escherichia coli	2019-05-21	Brazil	São Paulo (SP)	South	Food	Chicken	Breast fillet	Frozen	Antibiotic-free	Yes	ST443	Col(pHAD28), IncI1-I, IncX1, p0111	blaCTX-M-2, blaTEM-106		tet(A)	aac(3)-Via, ant(3'')-Ia			qnrB19	sul1	emrD, tolC, mdtN, phnP, phnO, phnN, phnM, phnL, phnK, phnJ, phnI, phnH, phnG, phnF, phnE, phnD, phnC, yjiO, emrK, mdtK, acrE, acrF, tehB, tehA, qacE, arsR, arsB, arsC, mdtE, mdtF, mvrC, merR	astA, cfaA, cfaB, cfaC, cfaD/cfaE, cgsD, cgsE, cgsF, cgsG, cib, clpV/tssH, csgA, csgB, csgC, east1, entA, entB, entC, entD, entE, entF, entS, espL1, espR1, espX1, espX4, espX5, fdeC, fepA, fepB, fepC, fepD, fepE, fepG, fes, fha, fimA, fimB, fimC, fimD, fimE, fimF, fimG, fimH, fimI, gad, gspC, gspD, gspE, gspF, gspG, gspH, gspI, gspJ, gspK, gspL, gspM, hcp1/tssD1, hcp2/tssD2, hlyE, ibeB, ibeC, nlp…	fimH31	B1	O178:H19
FCC3	Escherichia coli	2019-11-27	Brazil	São Paulo (SP)	South	Food	Chicken	Breast fillet	Frozen	Conventional		ST350	IncB/O/K/Z	blaCMY-2			ant(3'')-Ia, aac(3)-VIa			gyrA-S83L, gyrA-D87G, parC-S80I	sul1, sul2	mdtK, yjiO, acrF, acrE, mdtF, mdtE, arsC, arsB, arsR, tolC, emrD, mvrC, tehB, tehA, emrK, sugE, phnC, phnD, phnE, phnF, phnG, phnH, phnI, phnJ, phnK, phnL, phnM, phnN, phnO, phnP, mdtN, qacE	aamR, aslA, astA, cgsD, cgsE, cgsF, cgsG, chuA, chuS, chuU, chuX, clpV/tssH, csgA, csgB, csgC, east1, eilA, entA, entB, entC, entD, entE, entF, entS, espL1, espL4, espR1, espX1, espX2, espX4, espX5, espY1, espY2, espY3, espY5, fepA, fepB, fepC, fepD, fepE, fepG, fes, fha, fimB, fimC, fimD, fimE, fimF, fimG, fimH, fimI, fyuA/psn, gad, gspC, gspD, gspE, gspF, gspG, gspH, gspI, gspJ, gspK, gspL, gsp…	fimH54	E	O11:H4
FBP3	Escherichia coli	2019-11-27	Brazil	São Paulo (SP)	South	Food	Chicken	Breast fillet	Frozen	Conventional		ST38	IncFIB(AP001918), IncFIC(FII), Col(pHAD28)	blaCTX-M-2	cmlA1, catA1	tet(B)	ant(3'')-Ia, aadA2, aph(6)-Id, aph(3'')-Ib		dfrA7, dfrA15	gyrA-S83L, gyrA-D87G, parC-S80I	sul1, sul2	emrK, tolC, acrE, acrF, mvrC, mdtN, phnP, phnO, phnN, phnM, phnL, phnK, phnJ, phnI, phnH, phnG, phnF, phnE, phnD, phnC, silP, silA, silB, silF, silC, silR, silS, silE, arsR, arsB, arsC, mdtE, mdtF, emrD, mdtK, tehB, tehA, merR, qacE	anr,aslA, cgsD, cgsE, cgsF, cgsG, chuA, chuS, chuT, chuU, chuW, chuX, chuY, clpV/tssH, csgA, csgB csgC, cvaC, eilA, entA, entB, entC, entD, entE, entF, entS, espL1, espL4, espR1, espX1, espX4, espX5, espY1, espY2, espY3, espY4, etsC, fdeC, fepA, fepB, fepC, fepD, fepE, fepG, fes, fha, fimA, fimB, fimC, fimD, fimE, fimF, fimG, fimH, fimI, hcp1/tssD1, hcp2/tssD2, hlyE, hlyF, hra, ibeB, ibeC, iroB, …	fimH3	D	O7:H15
FCC4	Escherichia coli	2019-12-02	Brazil	São Paulo (SP)	South	Food	Chicken	Breast fillet	Fresh	Conventional		ST2179	IncFIB(AP001918), IncFIA, IncFIC(FII), Col156, IncI1(Alpha), p0111	blaCTX-M-8, blaTEM-1B		tet(A)	aph(6)-Id, aph(3'')-Ib			gyrA-S83L, gyrA-D87N, parC-S80I	sul2	acrE, acrf, arsB, arsC, arsR, emrD, emrK, mdtE, mdtF, mdtK, mdtN, mvrC, phnC, phnd, phnE, phnF, phnG, phnH, phnI, phnJ, phnK, phnL, phnM, phnN, phnO, phnP, tehA, tehB, tolC, yjiO	anr, cfaA, cfaB, cfaC, cfaD/cfaE, cgsD, cgsE, cgsF, cgsG, cib, clpV/tssH, csgA, csgB, csgC, cvaC, entA, entB, entC, entD, entE, entF, entS, espL1, espR1, espX1, espX4, espX5, etsC, fdeC, fepA, fepB fepC, fepD, fepE, fepG, fes, fha, fimB, fimC, fimD, fimE, fimF, fimG, fimH, fimI, fyuA/psn, galF, gndA, gspC, gspD, gspE, gspF, gspG, gspH, gspI, gspJ, gspK, gspL, gspM, hcp1/tssD1, hcp2/tssD2, hlyE, h…	fimH32	B1	O9:H9
FBC4	Escherichia coli	2019-12-02	Brazil	São Paulo (SP)	South	Food	Chicken	Breast fillet	Fresh	Conventional		ST2040	IncFIB(AP001918), IncFIC(FII), IncFII(pHN7A8), IncI1-I(Alpha), IncX1, ColRNAI, Col156	blaCTX-M-55, blaTEM			aac(3)-Via, ant(3'')-Ia	fosA3			sul1	mdtN, phnP, phnO, phnN, phnM, phnL, phnK, phnJ, phnI, phnH, phnG, phnF, phnE, phnD, phnC, tehA, tehB, mdtF, mdtE, arsC, arsB, arsR, mdtK, mvrC, acrF, acrE, emrK, tolC, yjiO, emrD, qacE	anr, cea, cfaA, cfaB, cfaC, cfaD/cfaE, cgsD, cgsE, cgsF, cgsG, cia, cib, clpV/tssH, cma, csgA, csgB, csgC, entA, entB, entC, entD, entE, entF, entS, espL1, espR1, espX1, espX4, espX5, etsC, fdeC, fepA, fepB, fepC, fepD, fepE, fepG, fes, fha, fimB, fimC, fimD, fimE, fimF, fimG, fimH, fimI, fyuA/psn, gad, galF, gndA, gspC, gspD, gspE, gspF, gspG, gspH, gspI, gspJ, gspK, gspL, gspM, hcp1/tssD1, hcp2…	fimH38	A*	O84:H20
FCC8	Escherichia coli	2020-01-23	Brazil	São Paulo (SP)	North	Food	Chicken	Drumstick	Frozen	Antibiotic-free		ST3258	ColpVC, IncFIB(AP001918), IncFIC(FII), IncFII(pHN7A8), IncN	blaCTX-M-55, blaTEM-141		tet(B)	aac(3)-IV, ant(3'')-Ia, aph(3'')-Ib, aph(3')-Ia, aph(4')-Ia, aph(6)-Id	fosA3			sul2	acrE, acrF, arsB, arsC, arsR, emrD, emrK, mdtE, mdtF, mdtK, mdtN, mvrC, phnC, phnD, phnE, phnF, phnG, phnH, phnI, phnJ, phnK, phnL, phnM, phnN, phnO, phnP, tolC, yjiO	anr, aslA, astA, cgsD, cgsE, cgsF, cgsG, chuA, chuS, chuT, chuU, chuW, chuX, chuY, csgA, csgB, csgC, cvaC, east1, entA, entB, entC, entD, entE, entF, entS, espL1, etsC, fdeC, fepA, fepB, fepC, fepD, fepE, fepG, fes, fimB, fimC, fimD, fimE, fimF, fimG, fimH, fimI, gspC, gspD, gspE, gspF, gspG, gspH, gspI, gspJ, gspK, gspL, gspM, hlyF, hra, ibeB, ibeC, ireA, iroB, iroC, iroD, iroE, iroN, iss, iucA,…	fimH97	G	O71:H4
FCC10	Escherichia coli	2020-02-16	Brazil	São Paulo (SP)	South	Food	Chicken	Chicken fillet	Frozen	Antibiotic-free		ST15579	IncFIB(AP001918), IncI1-I(Alpha), p0111, Col156	blaCTX-M-8		tet(B)	aac(3)-Via, ant(3'')-Ia, aph(3'')-Ib, aph(6)-Id				sul1, sul2	yjiO, acrE, acrF, mdtK, tolC, phnC, phnD, phnE, phnF, phnG, phnH, phnI, phnJ, phnK, phnL, phnM, phnN, phnO, phnP, mdtN, mdtF, mdtE, arsC, arsB, arsR, tehA, tehB, emrK, qacE, emrD, arsH, arsD, merT, merR	anr, astA, cfaA, cfaB, cfaC, cfaD/cfaE, cgsD, cgsE, cgsF, cgsG, cia, csgA, csgB, csgC, east1, entA, entB, entC, entD, entE, entF, entS, espL1, espR1, espX1, espX4, espX5, fdeC, fepA, fepB, fepC, fepD, fepE, fepG, fes, fimB, fimC, fimD, fimE, fimF, fimG, fimH, fimI, gad, gspC, gspD, gspE, gspF, gspG, gspH, gspI, gspJ, gspK, gspL, gspM, hcp1/tssD1, hlyE, hlyF, ibeB, ibeC, lpfA, nlpl, ompA, ompT, pa…	fimH68	B1	O91:H10
FSE11	Escherichia coli	2020-03-02	Brazil	São Paulo (SP)	West	Food	Chicken	Thigh and drumstick fillet	Frozen	Antibiotic-free		ST57	Col(MG828), Col8282, Col(pHAD28), IncB/O/K/Z, IncFIB(AP001918), IncI1-I(Alpha), IncX1, IncX4, IncY	blaCMY-2		tet(A)	ant(3'')-Ia		dfrA1		sul1	acrE, acrF, arsB, arsC, arsR, emrD, emrK, mdtE, mdtF, mdtK, mdtN, merR, mvrC, phnC, phnD, phnE, phnF, phnG, phnH, phnI, phnJ, phnK, phnL, phnM, phnN, phnO, phnP, qacEdelta1, sugE, tehA, tehB, tolC, yjiO	aslA, cea, cgsD, cgsE, cgsF, cgsG, chuA, chuS, chuU, chuX, cma, csgA, csgB, csgC, cvaC, entA, entB, entC, entD, entE, entF, entS, espL1, espL4, espR1, espX1, espX2, espX4, espX5, espY3, fdeC, fepA, fepB, fepC, fepD, fepE, fepG, fes, fimA, fimB, fimC, fimD, fimE, fimF, fimG, fimH, fimI, gspC, gspD, gspE, gspF, gspG, gspH, gspI, gspJ, gspK, gspL, gspM, hlyE, hlyF, hra, ibeB, ibeC, iha, iroB, iroC, …	fimH27	E	O140:H25
FSW11	Escherichia coli	2020-03-02	Brazil	São Paulo (SP)	West	Food	Chicken	Wing drumstick	Frozen	Antibiotic-free		ST117	IncB/O/K/Z, IncFIB(AP001918), IncFIC(FII), IncFII(pHN7A8), IncN, Col(MG828)	blaCTX-M-55, blaTEM-141				fosA3		gyrA-S83L, gyrA-D87N, parC-E84K		acrE, acrF, arsB, arsC, arsR, emrD, emrK, mdtE, mdtF, mdtK, mdtN, mvrC, phnC, phnD, phnE, phnF, phnG, phnH, phnI, phnJ, phnK, phnL, phnM, phnN, phnO, phnP, tehA, tehB, tolC, yjiO	afaD, aslA, astA, cgsD, cgsE, cgsF, cgsG, chuA, chuS, chuT, chuU, chuW, chuX, chuY, csgA, csgB, csgC, east1, entA, entB, entC, entD, entE, entF, entS, espL1, etsC, fdeC, fepA, fepB, fepC, fepD, fepE, fepG, fes, fimB, fimC, fimD, fimE, fimF, fimG, fimH, fimI, fyuA/psn, gspC, gspD, gspE, gspF, gspG, gspH, gspI, gspJ, gspK, gspL, gspM, hlyE, hlyF, ibeB, ibeC, iroB, ireA, iroC, iroD, iroE, iroN, irp1…	fimH2184	G	O24:H4
FCC2	Escherichia coli	2019-11-18	Brazil	São Paulo (SP)	West	Food	Chicken	Thigh and drumstick	Fresh	Antibiotic-free	No
FBC6	Escherichia coli	2020-01-13	Brazil	São Paulo (SP)	Center	Food	Chicken	Breast fillet	Fresh	Conventional
FCC7	Escherichia coli	2020-01-20	Brazil	São Paulo (SP)	Center	Food	Chicken	Breast fillet	Fresh	Conventional
SBC8	Escherichia coli	2020-01-27	Brazil	São Paulo (SP)	North	Food	Swine	Sirloin	Fresh	Conventional
SBC10	Escherichia coli	2020-02-10	Brazil	São Paulo (SP)	North	Food	Swine	Bacon	Fresh	Conventional

## Sheet: Sequencing Data
Table S1. Epidemiological characteristics, genetic repertoire, and SNP matrix of ESβL/pAmpC-producing Escherichia coli isolated from conventional and antibiotic-free retail meat in Brazil.
	Access no. (OneBR)	Access no. (GB)	Sequencer	Assembler	Date of assembly	Genome (bp)	Contigs no.
F1B	ONE135	JAQQRG000000000	Illumina: NextSeq	Unicycler v0.4.8	July 2020	5072554	125
FCC3	ONE136	JABEPS000000000	Illumina: NextSeq	Unicycler v0.4.8	April, 2020	5498834	401
FBP3	ONE137	JABEPT000000000	Illumina: NextSeq	Unicycler v0.4.8	April, 2020	5144457	208
FCC4	ONE138	JABEPU000000000	Illumina: NextSeq	CLC v.12.0.3	April, 2020	5086276	118
FBC4	ONE139	JAQQRI000000000	Illumina: NextSeq	Unicycler v0.4.8	July 2020	5100832	170
FCC8	ONE140	JAQQYK000000000	Illumina: NextSeq	Unicycler v0.4.8	July 2020	5244660	204
FCC10	ONE141	JAQQYJ000000000	Illumina: NextSeq	Unicycler v0.4.8	July 2020	4964804	148
FSE11	ONE142	JAQQYM000000000	Illumina: NextSeq	Unicycler v0.4.8	July 2020	5352082	139
FSW11	ONE143	JAQQYL000000000	Illumina: NextSeq	Unicycler v0.4.8	July 2020	5063281	190

## Sheet: Phylogenomics
Table S1. Epidemiological characteristics, genetic repertoire, and SNP matrix of ESβL/pAmpC-producing Escherichia coli isolated from conventional and antibiotic-free retail meat in Brazil.
a) F1B
	F1B	ESC_WB0396AA_AS	ESC_IB9767AA_AS	ESC_HB8800AA_AS	ESC_HB8553AA_AS	ESC_WB6410AA_AS	ESC_KB1694AA_AS	ESC_YA9288AA_AS	ESC_RA4958AA_AS	ESC_LA1459AA_AS	ESC_BA3185AA_AS	ESC_CA5122AA_AS	ESC_FA7281AA_AS	ESC_VA2323AA_AS	ESC_ZA2781AA_AS	ESC_JB8814AA_AS	ESC_NB8259AA_AS	ESC_VB5442AA_AS	ESC_GB7332AA_AS	ESC_WB6679AA_AS	ESC_YA0178AA_AS	ESC_FB9631AA_AS	ESC_MB1948AA_AS	ESC_OB1564AA_AS	ESC_TB5400AA_AS	ESC_AC3808AA_AS	ESC_XB5695AA_AS	ESC_IA0100AA_AS	ESC_QA8945AA_AS	ESC_IA0191AA_AS	ESC_DB2306AA_AS
F1B	0	456	507	537	538	550	616	616	1800	1827	1839	1839	1839	1854	1856	1963	1967	2673	2689	3786	3927	3987	4075	5409	5418	5421	5422	5434	5440	5442	5450
ESC_WB0396AA_AS	456	0	467	497	498	510	576	576	1758	1783	1797	1797	1797	1812	1814	1921	1925	2645	2661	3749	3888	3948	4038	5373	5382	5385	5386	5398	5404	5406	5414
ESC_IB9767AA_AS	507	467	0	74	75	99	540	540	1729	1756	1768	1768	1768	1785	1787	1894	1896	2663	2679	3664	3801	3863	3953	5400	5409	5412	5413	5425	5431	5433	5441
ESC_HB8800AA_AS	537	497	74	0	3	67	570	570	1759	1786	1798	1798	1798	1815	1817	1924	1926	2695	2711	3694	3831	3893	3983	5432	5441	5444	5445	5457	5463	5465	5473
ESC_HB8553AA_AS	538	498	75	3	0	68	572	572	1760	1787	1799	1799	1799	1816	1818	1925	1927	2696	2712	3695	3832	3894	3984	5433	5442	5445	5446	5458	5464	5466	5474
ESC_WB6410AA_AS	550	510	99	67	68	0	572	572	1772	1799	1811	1811	1811	1828	1830	1937	1939	2706	2722	3705	3842	3904	3996	5445	5454	5457	5458	5470	5476	5478	5486
ESC_KB1694AA_AS	616	576	540	570	572	572	0	0	1618	1645	1657	1657	1657	1674	1672	1779	1781	2775	2791	3823	3960	4030	4124	5507	5512	5521	5522	5534	5540	5540	5550
ESC_YA9288AA_AS	616	576	540	570	572	572	0	0	1618	1645	1657	1657	1657	1674	1672	1779	1781	2775	2791	3823	3960	4030	4124	5507	5512	5521	5522	5534	5540	5540	5550
ESC_RA4958AA_AS	1800	1758	1729	1759	1760	1772	1618	1618	0	125	135	135	135	160	1039	966	263	3846	3860	3869	4008	3925	4251	6510	6519	6522	6523	6535	6541	6543	6551
ESC_LA1459AA_AS	1827	1783	1756	1786	1787	1799	1645	1645	125	0	120	120	120	173	1068	995	276	3871	3885	3896	4035	3952	4278	6535	6544	6547	6548	6560	6566	6568	6576
ESC_BA3185AA_AS	1839	1797	1768	1798	1799	1811	1657	1657	135	120	0	0	2	183	1076	1003	280	3885	3899	3908	4047	3964	4290	6547	6556	6559	6560	6572	6578	6580	6588
ESC_CA5122AA_AS	1839	1797	1768	1798	1799	1811	1657	1657	135	120	0	0	2	183	1076	1003	280	3885	3899	3908	4047	3964	4290	6547	6556	6559	6560	6572	6578	6580	6588
ESC_FA7281AA_AS	1839	1797	1768	1798	1799	1811	1657	1657	135	120	2	2	0	183	1076	1003	280	3885	3899	3908	4047	3964	4290	6547	6556	6559	6560	6572	6578	6580	6588
ESC_VA2323AA_AS	1854	1812	1785	1815	1816	1828	1674	1674	160	173	183	183	183	0	1101	1028	209	3898	3912	3923	4066	3983	4305	6562	6571	6574	6575	6587	6593	6595	6603
ESC_ZA2781AA_AS	1856	1814	1787	1817	1818	1830	1672	1672	1039	1068	1076	1076	1076	1101	0	109	1202	3890	3904	4277	4439	4345	4395	6464	6473	6474	6475	6487	6491	6495	6503
ESC_JB8814AA_AS	1963	1921	1894	1924	1925	1937	1779	1779	966	995	1003	1003	1003	1028	109	0	1127	3997	4011	4311	4459	4372	4421	6571	6580	6581	6582	6594	6598	6602	6610
ESC_NB8259AA_AS	1967	1925	1896	1926	1927	1939	1781	1781	263	276	280	280	280	209	1202	1127	0	4007	4021	4026	4165	4088	4412	6675	6678	6687	6688	6700	6706	6708	6716
ESC_VB5442AA_AS	2673	2645	2663	2695	2696	2706	2775	2775	3846	3871	3885	3885	3885	3898	3890	3997	4007	0	164	5718	5846	5919	5990	6008	6017	6022	6023	6035	6039	6039	6051
ESC_GB7332AA_AS	2689	2661	2679	2711	2712	2722	2791	2791	3860	3885	3899	3899	3899	3912	3904	4011	4021	164	0	5732	5862	5935	6004	6022	6031	6036	6037	6049	6053	6053	6065
ESC_WB6679AA_AS	3786	3749	3664	3694	3695	3705	3823	3823	3869	3896	3908	3908	3908	3923	4277	4311	4026	5718	5732	0	1644	1701	1843	8215	8225	8226	8227	8239	8245	8241	8255
ESC_YA0178AA_AS	3927	3888	3801	3831	3832	3842	3960	3960	4008	4035	4047	4047	4047	4066	4439	4459	4165	5846	5862	1644	0	1841	1908	8338	8346	8349	8350	8362	8368	8366	8378
ESC_FB9631AA_AS	3987	3948	3863	3893	3894	3904	4030	4030	3925	3952	3964	3964	3964	3983	4345	4372	4088	5919	5935	1701	1841	0	2116	8422	8432	8432	8433	8445	8451	8449	8461
ESC_MB1948AA_AS	4075	4038	3953	3983	3984	3996	4124	4124	4251	4278	4290	4290	4290	4305	4395	4421	4412	5990	6004	1843	1908	2116	0	8461	8471	8472	8473	8485	8491	8487	8501
ESC_OB1564AA_AS	5409	5373	5400	5432	5433	5445	5507	5507	6510	6535	6547	6547	6547	6562	6464	6571	6675	6008	6022	8215	8338	8422	8461	0	349	246	245	253	259	261	275
ESC_TB5400AA_AS	5418	5382	5409	5441	5442	5454	5512	5512	6519	6544	6556	6556	6556	6571	6473	6580	6678	6017	6031	8225	8346	8432	8471	349	0	365	364	372	376	380	394
ESC_AC3808AA_AS	5421	5385	5412	5444	5445	5457	5521	5521	6522	6547	6559	6559	6559	6574	6474	6581	6687	6022	6036	8226	8349	8432	8472	246	365	0	1	79	111	89	101
ESC_XB5695AA_AS	5422	5386	5413	5445	5446	5458	5522	5522	6523	6548	6560	6560	6560	6575	6475	6582	6688	6023	6037	8227	8350	8433	8473	245	364	1	0	80	112	90	102
ESC_IA0100AA_AS	5434	5398	5425	5457	5458	5470	5534	5534	6535	6560	6572	6572	6572	6587	6487	6594	6700	6035	6049	8239	8362	8445	8485	253	372	79	80	0	118	88	108
ESC_QA8945AA_AS	5440	5404	5431	5463	5464	5476	5540	5540	6541	6566	6578	6578	6578	6593	6491	6598	6706	6039	6053	8245	8368	8451	8491	259	376	111	112	118	0	128	138
ESC_IA0191AA_AS	5442	5406	5433	5465	5466	5478	5540	5540	6543	6568	6580	6580	6580	6595	6495	6602	6708	6039	6053	8241	8366	8449	8487	261	380	89	90	88	128	0	118
ESC_DB2306AA_AS	5450	5414	5441	5473	5474	5486	5550	5550	6551	6576	6588	6588	6588	6603	6503	6610	6716	6051	6065	8255	8378	8461	8501	275	394	101	102	108	138	118	0
b) FCC3
	FCC3	ESC_HA9090AA_AS	ESC_KB4166AA_AS	ESC_FB3391AA_AS	ESC_VB9577AA_AS	ESC_VB9484AA_AS	ESC_RA6542AA_AS	ESC_WB3634AA_AS	ESC_NB5205AA_AS	ESC_OB1461AA_AS	ESC_VB3124AA_AS	ESC_VB7665AA_AS	ESC_VB9574AA_AS	ESC_WB6356AA_AS	ESC_WB3486AA_AS	ESC_KB5542AA_AS	ESC_RA5064AA_AS	ESC_YB9591AA_AS	ESC_GB3180AA_AS	ESC_RA2909AA_AS	ESC_UA2445AA_AS	ESC_CB8894AA_AS	ESC_ZA6630AA_AS	ESC_HA8818AA_AS	ESC_KB3975AA_AS	ESC_AC1314AA_AS	ESC_SA8258AA_AS	ESC_SA8244AA_AS	ESC_SA8310AA_AS	ESC_SA8266AA_AS	ESC_SA8231AA_AS
FCC3	0	932	941	1060	1208	1276	1294	1328	1375	1639	1657	1671	1674	1776	1819	2288	2313	2439	3937	4074	4136	4137	4197	4221	4309	4391	4441	4445	4446	4450	4451
ESC_HA9090AA_AS	932	0	15	252	476	465	524	639	887	827	929	861	862	1084	1206	1578	1627	1768	3248	3896	3948	3961	3421	4053	4090	4178	4236	4240	4244	4249	4252
ESC_KB4166AA_AS	941	15	0	251	484	473	532	647	884	835	937	869	868	1090	1214	1577	1626	1776	3248	3904	3959	3969	3429	4061	4101	4189	4247	4251	4250	4260	4263
ESC_FB3391AA_AS	1060	252	251	0	615	654	629	744	981	1040	1065	1072	1075	1225	1307	1688	1723	1869	3339	4005	4062	4078	3580	4172	4200	4286	4348	4352	4351	4361	4364
ESC_VB9577AA_AS	1208	476	484	615	0	629	852	719	942	1029	1075	1063	1067	1163	1296	1705	1524	1882	3322	4018	4013	4085	3608	4132	4184	4272	4328	4332	4328	4341	4344
ESC_VB9484AA_AS	1276	465	473	654	629	0	919	752	1004	1003	1135	1037	1038	1198	1322	1744	1721	1903	3089	4013	4106	4086	3621	4139	4168	4259	4323	4327	4323	4336	4339
ESC_RA6542AA_AS	1294	524	532	629	852	919	0	871	1138	1295	1205	1325	1330	1462	1446	1835	1886	2000	3316	3950	4024	4023	3811	4115	4168	4254	4310	4314	4308	4321	4324
ESC_WB3634AA_AS	1328	639	647	744	719	752	871	0	892	1192	1150	1226	1214	1270	1253	1635	1756	1819	3320	3982	3912	4055	3771	4060	4058	4143	4201	4205	4202	4214	4217
ESC_NB5205AA_AS	1375	887	884	981	942	1004	1138	892	0	1473	1274	1505	1498	1571	1302	1842	1959	1954	3563	4107	4091	4180	4046	4214	4305	4390	4445	4449	4448	4458	4461
ESC_OB1461AA_AS	1639	827	835	1040	1029	1003	1295	1192	1473	0	1130	148	185	1060	1429	1453	1207	1817	3207	3854	4041	3919	3592	4035	4071	4157	4221	4227	4221	4234	4237
ESC_VB3124AA_AS	1657	929	937	1065	1075	1135	1205	1150	1274	1130	0	1162	1161	1170	1461	1460	1675	1764	3254	3808	3918	3875	3459	3968	4129	4214	4273	4279	4273	4286	4289
ESC_VB7665AA_AS	1671	861	869	1072	1063	1037	1325	1226	1505	148	1162	0	295	1076	1461	1487	1195	1823	3217	3872	4057	3937	3616	4053	4061	4145	4209	4215	4209	4222	4225
ESC_VB9574AA_AS	1674	862	868	1075	1067	1038	1330	1214	1498	185	1161	295	0	1086	1576	1485	1245	1853	3240	3904	4060	3969	3623	4068	4094	4180	4244	4250	4244	4257	4260
ESC_WB6356AA_AS	1776	1084	1090	1225	1163	1198	1462	1270	1571	1060	1170	1076	1086	0	1819	1598	1649	1683	3024	3554	3887	3619	3732	3869	4126	4214	4270	4276	4270	4283	4286
ESC_WB3486AA_AS	1819	1206	1214	1307	1296	1322	1446	1253	1302	1429	1461	1461	1576	1819	0	2070	2224	1189	3808	4373	4491	4446	4236	4521	4585	4672	4731	4735	4731	4744	4747
ESC_KB5542AA_AS	2288	1578	1577	1688	1705	1744	1835	1635	1842	1453	1460	1487	1485	1598	2070	0	1416	2070	3259	4014	4053	4079	4127	4104	4359	4443	4503	4509	4506	4516	4519
ESC_RA5064AA_AS	2313	1627	1626	1723	1524	1721	1886	1756	1959	1207	1675	1195	1245	1649	2224	1416	0	2208	3241	4044	4251	4117	4144	4190	4460	4550	4610	4616	4613	4623	4626
ESC_YB9591AA_AS	2439	1768	1776	1869	1882	1903	2000	1819	1954	1817	1764	1823	1853	1683	1189	2070	2208	0	3664	4255	4441	4328	4201	4479	4748	4837	4900	4906	4900	4913	4916
ESC_GB3180AA_AS	3937	3248	3248	3339	3322	3089	3316	3320	3563	3207	3254	3217	3240	3024	3808	3259	3241	3664	0	2810	2976	2881	5719	2946	3640	4408	3797	3803	3799	3810	3813
ESC_RA2909AA_AS	4074	3896	3904	4005	4018	4013	3950	3982	4107	3854	3808	3872	3904	3554	4373	4014	4044	4255	2810	0	821	111	6315	972	3129	4097	3272	3278	3268	3281	3282
ESC_UA2445AA_AS	4136	3948	3959	4062	4013	4106	4024	3912	4091	4041	3918	4057	4060	3887	4491	4053	4251	4441	2976	821	0	888	6500	901	3256	4222	3389	3395	3393	3398	3399
ESC_CB8894AA_AS	4137	3961	3969	4078	4085	4086	4023	4055	4180	3919	3875	3937	3969	3619	4446	4079	4117	4328	2881	111	888	0	6382	1033	3198	4172	3339	3345	3335	3348	3349
ESC_ZA6630AA_AS	4197	3421	3429	3580	3608	3621	3811	3771	4046	3592	3459	3616	3623	3732	4236	4127	4144	4201	5719	6315	6500	6382	0	6542	6751	6841	6901	6905	6901	6914	6917
ESC_HA8818AA_AS	4221	4053	4061	4172	4132	4139	4115	4060	4214	4035	3968	4053	4068	3869	4521	4104	4190	4479	2946	972	901	1033	6542	0	3180	4154	3317	3323	3313	3326	3327
ESC_KB3975AA_AS	4309	4090	4101	4200	4184	4168	4168	4058	4305	4071	4129	4061	4094	4126	4585	4359	4460	4748	3640	3129	3256	3198	6751	3180	0	1371	467	473	479	480	485
ESC_AC1314AA_AS	4391	4178	4189	4286	4272	4259	4254	4143	4390	4157	4214	4145	4180	4214	4672	4443	4550	4837	4408	4097	4222	4172	6841	4154	1371	0	1498	1504	1516	1511	1516
ESC_SA8258AA_AS	4441	4236	4247	4348	4328	4323	4310	4201	4445	4221	4273	4209	4244	4270	4731	4503	4610	4900	3797	3272	3389	3339	6901	3317	467	1498	0	68	64	75	78
ESC_SA8244AA_AS	4445	4240	4251	4352	4332	4327	4314	4205	4449	4227	4279	4215	4250	4276	4735	4509	4616	4906	3803	3278	3395	3345	6905	3323	473	1504	68	0	86	63	68
ESC_SA8310AA_AS	4446	4244	4250	4351	4328	4323	4308	4202	4448	4221	4273	4209	4244	4270	4731	4506	4613	4900	3799	3268	3393	3335	6901	3313	479	1516	64	86	0	89	92
ESC_SA8266AA_AS	4450	4249	4260	4361	4341	4336	4321	4214	4458	4234	4286	4222	4257	4283	4744	4516	4623	4913	3810	3281	3398	3348	6914	3326	480	1511	75	63	89	0	43
ESC_SA8231AA_AS	4451	4252	4263	4364	4344	4339	4324	4217	4461	4237	4289	4225	4260	4286	4747	4519	4626	4916	3813	3282	3399	3349	6917	3327	485	1516	78	68	92	43	0
c) FBP3
	FBP3	ESC_GB0114AA_AS	ESC_GB0117AA_AS	ESC_HB5882AA_AS	ESC_XB5508AA_AS	ESC_ZB6032AA_AS	ESC_WA6907AA_AS	ESC_WA6903AA_AS	ESC_KB0878AA_AS	ESC_HA5684AA_AS	ESC_AC3462AA_AS	ESC_HB5689AA_AS	ESC_NB3674AA_AS	ESC_TA4455AA_AS	ESC_QA7695AA_AS	ESC_CB9179AA_AS	ESC_VB7851AA_AS	ESC_KB9961AA_AS	ESC_LB4036AA_AS	ESC_KB3992AA_AS	ESC_WB4659AA_AS	ESC_IA3047AA_AS	ESC_VB8858AA_AS	ESC_IB7467AA_AS	ESC_WA5556AA_AS	ESC_HB5836AA_AS	ESC_FB5852AA_AS	ESC_KB8523AA_AS	ESC_GB5329AA_AS	ESC_WB5016AA_AS	ESC_GB6537AA_AS
FBP3	0	128	128	130	142	159	779	782	842	849	867	869	880	887	897	899	904	995	1234	1777	1794	1797	1798	1804	1805	1809	1824	1825	1843	1884	2291
ESC_GB0114AA_AS	128	0	0	2	110	127	745	748	808	815	833	835	846	853	863	865	870	963	1198	1741	1758	1761	1762	1768	1769	1773	1788	1789	1809	1852	2255
ESC_GB0117AA_AS	128	0	0	2	110	127	745	748	808	815	833	835	846	853	863	865	870	963	1198	1741	1758	1761	1762	1768	1769	1773	1788	1789	1809	1852	2255
ESC_HB5882AA_AS	130	2	2	0	112	129	747	748	810	817	835	837	848	855	865	867	872	965	1200	1743	1760	1763	1764	1770	1771	1775	1790	1791	1811	1854	2257
ESC_XB5508AA_AS	142	110	110	112	0	45	673	676	736	743	761	763	774	781	791	793	798	891	1128	1671	1688	1691	1692	1698	1699	1703	1718	1719	1739	1762	2185
ESC_ZB6032AA_AS	159	127	127	129	45	0	680	683	743	750	768	770	781	788	798	800	805	898	1135	1678	1695	1698	1699	1705	1706	1710	1725	1726	1746	1777	2192
ESC_WA6907AA_AS	779	745	745	747	673	680	0	5	121	138	146	150	159	168	178	184	316	413	851	1360	1379	1384	1383	1389	1390	1392	1407	1410	1428	2387	1873
ESC_WA6903AA_AS	782	748	748	748	676	683	5	0	124	141	149	153	162	171	181	187	319	416	854	1363	1382	1387	1386	1392	1393	1395	1410	1413	1431	2390	1876
ESC_KB0878AA_AS	842	808	808	810	736	743	121	124	0	201	157	161	170	179	189	195	327	412	916	1361	1382	1385	1382	1388	1389	1391	1408	1409	1421	2448	1866
ESC_HA5684AA_AS	849	815	815	817	743	750	138	141	201	0	226	228	239	246	256	258	394	489	811	1440	1457	1460	1461	1467	1468	1470	1487	1488	1508	2438	1953
ESC_AC3462AA_AS	867	833	833	835	761	768	146	149	157	226	0	186	69	142	214	156	352	449	941	1396	1415	1420	1419	1425	1426	1428	1443	1446	1464	2473	1909
ESC_HB5689AA_AS	869	835	835	837	763	770	150	153	161	228	186	0	199	206	216	222	354	451	943	1382	1401	1404	1403	1409	1410	1412	1429	1430	1450	2471	1897
ESC_NB3674AA_AS	880	846	846	848	774	781	159	162	170	239	69	199	0	155	227	169	365	462	954	1409	1428	1433	1432	1438	1439	1441	1456	1459	1477	2486	1922
ESC_TA4455AA_AS	887	853	853	855	781	788	168	171	179	246	142	206	155	0	234	178	372	469	961	1418	1437	1440	1439	1445	1446	1448	1465	1466	1486	2491	1931
ESC_QA7695AA_AS	897	863	863	865	791	798	178	181	189	256	214	216	227	234	0	250	356	453	971	1428	1447	1450	1449	1455	1456	1458	1475	1476	1496	2503	1941
ESC_CB9179AA_AS	899	865	865	867	793	800	184	187	195	258	156	222	169	178	250	0	388	483	973	1434	1451	1454	1455	1461	1462	1464	1481	1482	1502	2507	1947
ESC_VB7851AA_AS	904	870	870	872	798	805	316	319	327	394	352	354	365	372	356	388	0	191	909	1378	1397	1400	1399	1405	1406	1410	1425	1426	1446	2508	1891
ESC_KB9961AA_AS	995	963	963	965	891	898	413	416	412	489	449	451	462	469	453	483	191	0	1000	1463	1480	1477	1478	1488	1485	1489	1510	1509	1497	2592	1970
ESC_LB4036AA_AS	1234	1198	1198	1200	1128	1135	851	854	916	811	941	943	954	961	971	973	909	1000	0	1315	1332	1335	1336	1344	1343	1345	1362	1363	1383	2844	1830
ESC_KB3992AA_AS	1777	1741	1741	1743	1671	1678	1360	1363	1361	1440	1396	1382	1409	1418	1428	1434	1378	1463	1315	0	61	128	129	145	136	140	153	162	182	3383	631
ESC_WB4659AA_AS	1794	1758	1758	1760	1688	1695	1379	1382	1380	1457	1415	1401	1428	1437	1447	1451	1397	1480	1332	61	0	145	148	164	155	159	172	181	201	3402	650
ESC_IA3047AA_AS	1797	1761	1761	1763	1691	1698	1384	1387	1385	1460	1420	1404	1433	1440	1450	1454	1400	1477	1335	128	145	0	67	169	68	72	185	186	208	3405	657
ESC_VB8858AA_AS	1798	1762	1762	1764	1692	1699	1383	1386	1382	1461	1419	1403	1432	1439	1449	1455	1399	1478	1336	129	148	67	0	166	71	75	186	183	205	3404	654
ESC_IB7467AA_AS	1804	1768	1768	1770	1698	1705	1389	1392	1388	1467	1425	1409	1438	1445	1455	1461	1405	1488	1344	145	164	169	166	0	173	177	166	163	185	3410	668
ESC_WA5556AA_AS	1805	1769	1769	1771	1699	1706	1390	1393	1389	1468	1426	1410	1439	1446	1456	1462	1406	1485	1343	136	155	68	71	173	0	76	193	190	212	3411	661
ESC_HB5836AA_AS	1809	1773	1773	1775	1703	1710	1392	1395	1391	1470	1428	1412	1441	1448	1458	1464	1410	1489	1345	140	159	72	75	177	76	0	197	194	216	3415	665
ESC_FB5852AA_AS	1824	1788	1788	1790	1718	1725	1407	1410	1408	1487	1443	1429	1456	1465	1475	1481	1425	1510	1362	153	172	185	186	166	193	197	0	61	81	3430	686
ESC_KB8523AA_AS	1825	1789	1789	1791	1719	1726	1410	1413	1409	1488	1446	1430	1459	1466	1476	1482	1426	1509	1363	162	181	186	183	163	190	194	61	0	80	3431	685
ESC_GB5329AA_AS	1843	1809	1809	1811	1739	1746	1428	1431	1421	1508	1464	1450	1477	1486	1496	1502	1446	1497	1383	182	201	208	205	185	212	216	81	80	0	3442	687
ESC_WB5016AA_AS	1884	1852	1852	1854	1762	1777	2387	2390	2448	2438	2473	2471	2486	2491	2503	2507	2508	2592	2844	3383	3402	3405	3404	3410	3411	3415	3430	3431	3442	0	3895
ESC_GB6537AA_AS	2291	2255	2255	2257	2185	2192	1873	1876	1866	1953	1909	1897	1922	1931	1941	1947	1891	1970	1830	631	650	657	654	668	661	665	686	685	687	3895	0
d) FCC4
	FCC4	ESC_WA5540AA_AS	ESC_LB6131AA_AS	ESC_RA8252AA_AS	ESC_OA1275AA_AS	ESC_UB4548AA_AS	ESC_JB7964AA_AS	ESC_VB4602AA_AS	ESC_HB6973AA_AS	ESC_UB3442AA_AS	ESC_UB3943AA_AS	ESC_UB3443AA_AS	ESC_UB4069AA_AS	ESC_ZA2490AA_AS	ESC_ZA2537AA_AS	ESC_ZA2539AA_AS	ESC_FB9840AA_AS	ESC_UB6209AA_AS	ESC_ZA1560AA_AS	ESC_GB9386AA_AS	ESC_GB9474AA_AS	ESC_TA2424AA_AS	ESC_TA2169AA_AS	ESC_TA2208AA_AS	ESC_TA2249AA_AS	ESC_TA2246AA_AS	ESC_TA2206AA_AS	ESC_TA2251AA_AS	ESC_WB4636AA_AS	ESC_TA2334AA_AS	ESC_TA2338AA_AS
FCC4	0	323	407	408	410	410	412	412	415	417	418	420	420	421	422	425	426	430	430	432	433	440	441	442	443	444	445	446	446	451	451
ESC_WA5540AA_AS	323	0	250	251	253	243	253	253	262	260	259	267	269	262	263	266	269	277	271	279	280	145	144	147	146	147	148	153	289	154	158
ESC_LB6131AA_AS	407	250	0	49	49	97	51	51	118	56	57	87	93	60	61	64	65	103	69	103	104	333	334	335	336	337	338	341	73	344	346
ESC_RA8252AA_AS	408	251	49	0	46	98	48	48	119	55	54	88	94	57	58	61	62	104	66	104	105	332	333	334	335	336	337	340	86	343	345
ESC_OA1275AA_AS	410	253	49	46	0	98	50	50	119	55	24	88	94	27	28	31	62	106	36	104	105	334	335	336	337	338	339	342	86	345	347
ESC_UB4548AA_AS	410	243	97	98	98	0	102	102	137	105	106	58	64	109	110	113	114	80	118	122	123	324	325	326	327	328	329	332	134	335	337
ESC_JB7964AA_AS	412	253	51	48	50	102	0	0	123	59	56	92	98	59	60	63	66	106	68	108	109	334	335	336	337	338	339	342	90	345	347
ESC_VB4602AA_AS	412	253	51	48	50	102	0	0	123	59	56	92	98	59	60	63	66	106	68	108	109	334	335	336	337	338	339	342	90	345	347
ESC_HB6973AA_AS	415	262	118	119	119	137	123	123	0	126	127	121	123	130	131	134	135	133	139	121	122	363	364	365	366	367	368	371	155	374	376
ESC_UB3442AA_AS	417	260	56	55	55	105	59	59	126	0	63	95	101	66	67	70	71	113	75	111	112	341	342	343	344	345	346	349	93	352	354
ESC_UB3943AA_AS	418	259	57	54	24	106	56	56	127	63	0	96	102	17	18	21	70	114	26	112	113	340	341	342	343	344	345	348	94	351	353
ESC_UB3443AA_AS	420	267	87	88	88	58	92	92	121	95	96	0	8	99	100	103	104	58	108	106	107	348	349	350	351	352	353	356	122	359	361
ESC_UB4069AA_AS	420	269	93	94	94	64	98	98	123	101	102	8	0	105	106	109	110	60	114	112	113	348	349	350	351	352	353	356	128	359	361
ESC_ZA2490AA_AS	421	262	60	57	27	109	59	59	130	66	17	99	105	0	5	8	73	117	13	115	116	343	344	345	346	347	348	351	97	354	356
ESC_ZA2537AA_AS	422	263	61	58	28	110	60	60	131	67	18	100	106	5	0	9	74	118	14	116	117	344	345	346	347	348	349	352	98	355	357
ESC_ZA2539AA_AS	425	266	64	61	31	113	63	63	134	70	21	103	109	8	9	0	77	121	9	119	120	347	348	349	350	351	352	355	101	358	360
ESC_FB9840AA_AS	426	269	65	62	62	114	66	66	135	71	70	104	110	73	74	77	0	122	82	120	121	350	351	352	353	354	355	358	102	361	363
ESC_UB6209AA_AS	430	277	103	104	106	80	106	106	133	113	114	58	60	117	118	121	122	0	126	124	125	356	357	358	359	360	361	364	136	367	369
ESC_ZA1560AA_AS	430	271	69	66	36	118	68	68	139	75	26	108	114	13	14	9	82	126	0	124	125	352	353	354	355	356	357	360	106	363	365
ESC_GB9386AA_AS	432	279	103	104	104	122	108	108	121	111	112	106	112	115	116	119	120	124	124	0	11	322	323	324	325	326	327	330	140	333	335
ESC_GB9474AA_AS	433	280	104	105	105	123	109	109	122	112	113	107	113	116	117	120	121	125	125	11	0	323	324	325	326	327	328	331	141	334	336
ESC_TA2424AA_AS	440	145	333	332	334	324	334	334	363	341	340	348	348	343	344	347	350	356	352	322	323	0	1	4	3	4	5	10	370	13	13
ESC_TA2169AA_AS	441	144	334	333	335	325	335	335	364	342	341	349	349	344	345	348	351	357	353	323	324	1	0	5	2	3	4	11	371	12	14
ESC_TA2208AA_AS	442	147	335	334	336	326	336	336	365	343	342	350	350	345	346	349	352	358	354	324	325	4	5	0	7	8	9	12	372	15	17
ESC_TA2249AA_AS	443	146	336	335	337	327	337	337	366	344	343	351	351	346	347	350	353	359	355	325	326	3	2	7	0	3	4	13	373	12	16
ESC_TA2246AA_AS	444	147	337	336	338	328	338	338	367	345	344	352	352	347	348	351	354	360	356	326	327	4	3	8	3	0	1	14	374	9	17
ESC_TA2206AA_AS	445	148	338	337	339	329	339	339	368	346	345	353	353	348	349	352	355	361	357	327	328	5	4	9	4	1	0	15	375	10	18
ESC_TA2251AA_AS	446	153	341	340	342	332	342	342	371	349	348	356	356	351	352	355	358	364	360	330	331	10	11	12	13	14	15	0	378	21	23
ESC_WB4636AA_AS	446	289	73	86	86	134	90	90	155	93	94	122	128	97	98	101	102	136	106	140	141	370	371	372	373	374	375	378	0	381	383
ESC_TA2334AA_AS	451	154	344	343	345	335	345	345	374	352	351	359	359	354	355	358	361	367	363	333	334	13	12	15	12	9	10	21	381	0	26
ESC_TA2338AA_AS	451	158	346	345	347	337	347	347	376	354	353	361	361	356	357	360	363	369	365	335	336	13	14	17	16	17	18	23	383	26	0
e) FBC4
	FBC4	ESC_KB5101AA_AS	ESC_KB5100AA_AS	ESC_GB0450AA_AS	ESC_LB9625AA_AS	ESC_BA2486AA_AS	ESC_CA3886AA_AS	ESC_KB8644AA_AS	ESC_BA4367AA_AS	ESC_GB6659AA_AS	ESC_CA0295AA_AS	ESC_RA5061AA_AS	ESC_RA5066AA_AS	ESC_BA5663AA_AS	ESC_PB1042AA_AS	ESC_KB3441AA_AS	ESC_UB4001AA_AS	ESC_VB0312AA_AS	ESC_PB1028AA_AS	ESC_PB1023AA_AS	ESC_KA7023AA_AS	ESC_KB3444AA_AS	ESC_PB2138AA_AS	ESC_RA7233AA_AS	ESC_HB8697AA_AS	ESC_KB3283AA_AS	ESC_VB3034AA_AS	ESC_KB5107AA_AS	ESC_WB6936AA_AS	ESC_KB3445AA_AS	ESC_BA6416AA_AS
FBC4	0	45	49	69	70	92	92	110	114	138	556	558	560	561	562	563	566	568	569	571	572	575	579	579	585	586	586	634	640	770	872
ESC_KB5101AA_AS	45	0	38	64	65	89	87	107	111	127	551	553	557	556	557	560	561	563	564	558	569	570	574	576	582	581	575	631	637	765	869
ESC_KB5100AA_AS	49	38	0	60	61	81	83	99	103	123	547	549	551	552	565	552	569	557	570	562	565	566	570	568	574	579	567	623	639	761	871
ESC_GB0450AA_AS	69	64	60	0	33	73	71	91	95	117	551	537	543	540	569	544	573	551	574	580	573	554	574	560	566	567	567	631	647	749	879
ESC_LB9625AA_AS	70	65	61	33	0	64	62	82	96	108	552	528	544	541	560	545	564	552	565	571	574	545	565	561	557	558	558	632	638	750	880
ESC_BA2486AA_AS	92	89	81	73	64	0	2	64	88	92	538	514	526	527	546	527	550	534	551	553	556	531	551	545	539	544	540	614	620	736	862
ESC_CA3886AA_AS	92	87	83	71	62	2	0	66	90	92	536	512	528	525	544	529	548	536	549	555	558	529	549	547	541	542	542	616	622	734	864
ESC_KB8644AA_AS	110	107	99	91	82	64	66	0	106	106	552	528	540	537	560	541	564	548	563	567	568	545	563	555	553	558	554	628	632	750	876
ESC_BA4367AA_AS	114	111	103	95	96	88	90	106	0	134	570	556	558	559	588	559	592	566	593	595	588	573	593	577	581	586	582	646	662	768	894
ESC_GB6659AA_AS	138	127	123	117	108	92	92	106	134	0	578	554	568	567	586	569	590	574	591	589	598	571	591	587	581	584	576	656	662	776	904
ESC_CA0295AA_AS	556	551	547	551	552	538	536	552	570	578	0	62	68	63	78	69	82	76	83	89	82	79	83	91	91	92	92	359	154	274	690
ESC_RA5061AA_AS	558	553	549	537	528	514	512	528	556	554	62	0	32	45	50	33	52	40	53	61	62	33	55	79	57	46	46	363	148	238	692
ESC_RA5066AA_AS	560	557	551	543	544	526	528	540	558	568	68	32	0	51	64	35	66	40	69	71	62	49	71	81	69	60	58	365	160	244	694
ESC_BA5663AA_AS	561	556	552	540	541	527	525	537	559	567	63	45	51	0	77	52	81	59	82	88	81	62	82	64	74	75	75	364	159	257	695
ESC_PB1042AA_AS	562	557	565	569	560	546	544	560	588	586	78	50	64	77	0	39	30	72	23	17	46	37	23	111	89	50	52	379	154	244	698
ESC_KB3441AA_AS	563	560	552	544	545	527	529	541	559	569	69	33	35	52	39	0	41	43	42	46	37	22	44	82	70	35	31	366	161	217	695
ESC_UB4001AA_AS	566	561	569	573	564	550	548	564	592	590	82	52	66	81	30	41	0	74	35	41	50	41	47	115	93	48	54	383	158	246	702
ESC_VB0312AA_AS	568	563	557	551	552	534	536	548	566	574	76	40	40	59	72	43	74	0	75	77	70	57	79	89	77	68	64	373	168	252	702
ESC_PB1028AA_AS	569	564	570	574	565	551	549	563	593	591	83	53	69	82	23	42	35	75	0	32	47	40	34	116	94	53	55	384	159	247	703
ESC_PB1023AA_AS	571	558	562	580	571	553	555	567	595	589	89	61	71	88	17	46	41	77	32	0	51	48	32	118	96	59	49	386	161	255	705
ESC_KA7023AA_AS	572	569	565	573	574	556	558	568	588	598	82	62	62	81	46	37	50	70	47	51	0	49	51	111	99	60	60	379	172	246	706
ESC_KB3444AA_AS	575	570	566	554	545	531	529	545	573	571	79	33	49	62	37	22	41	57	40	48	49	0	42	96	74	35	35	380	165	227	709
ESC_PB2138AA_AS	579	574	570	574	565	551	549	563	593	591	83	55	71	82	23	44	47	79	34	32	51	42	0	116	94	55	55	382	169	249	713
ESC_RA7233AA_AS	579	576	568	560	561	545	547	555	577	587	91	79	81	64	111	82	115	89	116	118	111	96	116	0	104	109	105	388	183	291	719
ESC_HB8697AA_AS	585	582	574	566	557	539	541	553	581	581	91	57	69	74	89	70	93	77	94	96	99	74	94	104	0	87	83	388	173	279	717
ESC_KB3283AA_AS	586	581	579	567	558	544	542	558	586	584	92	46	60	75	50	35	48	68	53	59	60	35	55	109	87	0	48	393	178	240	722
ESC_VB3034AA_AS	586	575	567	567	558	540	542	554	582	576	92	46	58	75	52	31	54	64	55	49	60	35	55	105	83	48	0	387	174	240	718
ESC_KB5107AA_AS	634	631	623	631	632	614	616	628	646	656	359	363	365	364	379	366	383	373	384	386	379	380	382	388	388	393	387	0	401	575	701
ESC_WB6936AA_AS	640	637	639	647	638	620	622	632	662	662	154	148	160	159	154	161	158	168	159	161	172	165	169	183	173	178	174	401	0	370	736
ESC_KB3445AA_AS	770	765	761	749	750	736	734	750	768	776	274	238	244	257	244	217	246	252	247	255	246	227	249	291	279	240	240	575	370	0	904
ESC_BA6416AA_AS	872	869	871	879	880	862	864	876	894	904	690	692	694	695	698	695	702	702	703	705	706	709	713	719	717	722	718	701	736	904	0
f) FCC8
	FCC8	ESC_BA1341AA_AS	ESC_CA3920AA_AS	ESC_WA9791AA_AS	ESC_WA9790AA_AS	ESC_WB9725AA_AS	ESC_WB9727AA_AS	ESC_XA0829AA_AS	ESC_WB9726AA_AS	ESC_NB5907AA_AS	ESC_HB8811AA_AS	ESC_FB6169AA_AS	ESC_VB7381AA_AS	ESC_NB5906AA_AS	ESC_WB6905AA_AS	ESC_UB8376AA_AS	ESC_UA1755AA_AS	ESC_UA2077AA_AS
FCC8	0	1416	1447	1938	1939	1944	1946	1946	1947	1959	1961	1966	1967	1968	1969	1970	2039	2486
ESC_BA1341AA_AS	1416	0	1547	1777	1774	1771	1771	1769	1776	1780	1782	1795	1788	1783	1796	1793	1864	2315
ESC_CA3920AA_AS	1447	1547	0	1563	1566	1541	1541	1539	1544	1574	1524	1531	1530	1585	1540	1539	1600	2173
ESC_WA9791AA_AS	1938	1777	1563	0	13	142	142	138	143	129	147	156	155	136	159	164	225	732
ESC_WA9790AA_AS	1939	1774	1566	13	0	143	143	141	148	132	148	163	158	137	166	167	226	729
ESC_WB9725AA_AS	1944	1771	1541	142	143	0	2	12	7	127	99	108	103	134	113	110	175	740
ESC_WB9727AA_AS	1946	1771	1541	142	143	2	0	12	7	129	99	110	101	134	115	112	177	740
ESC_XA0829AA_AS	1946	1769	1539	138	141	12	12	0	17	127	97	106	99	132	111	108	175	738
ESC_WB9726AA_AS	1947	1776	1544	143	148	7	7	17	0	132	104	111	108	139	116	113	182	741
ESC_NB5907AA_AS	1959	1780	1574	129	132	127	129	127	132	0	134	143	144	15	154	151	208	751
ESC_HB8811AA_AS	1961	1782	1524	147	148	99	99	97	104	134	0	27	22	139	38	33	146	749
ESC_FB6169AA_AS	1966	1795	1531	156	163	108	110	106	111	143	27	0	33	154	43	40	159	762
ESC_VB7381AA_AS	1967	1788	1530	155	158	103	101	99	108	144	22	33	0	149	40	35	158	755
ESC_NB5906AA_AS	1968	1783	1585	136	137	134	134	132	139	15	139	154	149	0	163	158	217	756
ESC_WB6905AA_AS	1969	1796	1540	159	166	113	115	111	116	154	38	43	40	163	0	49	170	763
ESC_UB8376AA_AS	1970	1793	1539	164	167	110	112	108	113	151	33	40	35	158	49	0	165	758
ESC_UA1755AA_AS	2039	1864	1600	225	226	175	177	175	182	208	146	159	158	217	170	165	0	831
ESC_UA2077AA_AS	2486	2315	2173	732	729	740	740	738	741	751	749	762	755	756	763	758	831	0
g) FCC10
	FCC10	ESC_LB7238AA_AS	ESC_ZB2202AA_AS	ESC_GB9710AA_AS	ESC_TA3842AA_AS	ESC_ZA4630AA_AS	ESC_HB5833AA_AS	ESC_SA2374AA_AS	ESC_VB3241AA_AS	ESC_FB6237AA_AS	ESC_UA2148AA_AS	ESC_GA6831AA_AS	ESC_IB8235AA_AS	ESC_WB4650AA_AS	ESC_VB5485AA_AS	ESC_GB2827AA_AS	ESC_GB2845AA_AS	ESC_GB2849AA_AS	ESC_GB2880AA_AS	ESC_PB2320AA_AS	ESC_ZA9886AA_AS	ESC_MB8591AA_AS	ESC_UB8142AA_AS	ESC_HA8006AA_AS	ESC_HA7921AA_AS	ESC_VB9637AA_AS	ESC_UA2994AA_AS	ESC_HA7791AA_AS	ESC_VB0452AA_AS	ESC_WB3576AA_AS	ESC_UA5723AA_AS
FCC10	0	534	574	581	595	601	603	626	726	2589	2679	2813	2958	2988	3060	3102	3102	3102	3104	3316	3439	3586	3590	3632	3664	3686	3722	3795	3798	3802	4215
ESC_LB7238AA_AS	534	0	436	553	569	569	573	598	698	2561	2651	2785	2930	2962	3034	3080	3080	3080	3082	3290	3421	3556	3564	3612	3644	3662	3694	3777	3770	3786	4197
ESC_ZB2202AA_AS	574	436	0	601	613	621	623	648	748	2611	2701	2833	2978	3010	3082	3128	3128	3128	3130	3332	3461	3598	3608	3650	3686	3704	3738	3819	3814	3826	4237
ESC_GB9710AA_AS	581	553	601	0	184	582	226	253	355	2562	2652	2788	2933	2963	3040	3083	3083	3083	3085	3293	3424	3561	3565	3615	3645	3665	3697	3782	3773	3783	4196
ESC_TA3842AA_AS	595	569	613	184	0	597	242	269	369	2585	2675	2809	2954	2984	3057	3102	3102	3102	3104	3312	3443	3579	3586	3633	3664	3686	3718	3799	3794	3800	4215
ESC_ZA4630AA_AS	601	569	621	582	597	0	602	627	727	2554	2644	2780	2923	2955	3029	3073	3073	3073	3075	3285	3414	3553	3559	3605	3637	3655	3689	3770	3765	3777	4190
ESC_HB5833AA_AS	603	573	623	226	242	602	0	167	271	2588	2678	2814	2959	2989	3062	3107	3107	3107	3109	3319	3446	3587	3593	3637	3667	3691	3723	3802	3797	3805	4218
ESC_SA2374AA_AS	626	598	648	253	269	627	167	0	240	2613	2703	2839	2984	3014	3087	3132	3132	3132	3134	3344	3473	3612	3618	3664	3694	3714	3748	3829	3824	3832	4245
ESC_VB3241AA_AS	726	698	748	355	369	727	271	240	0	2687	2777	2913	3058	3086	3161	3206	3206	3206	3208	3416	3547	3686	3692	3738	3768	3790	3822	3903	3896	3904	4319
ESC_FB6237AA_AS	2589	2561	2611	2562	2585	2554	2588	2613	2687	0	266	736	929	969	1116	1189	1189	1189	1191	1243	1502	1517	1515	1701	1725	1749	1779	2014	1673	1869	2308
ESC_UA2148AA_AS	2679	2651	2701	2652	2675	2644	2678	2703	2777	266	0	830	1023	1063	1210	1283	1283	1283	1285	1337	1560	1611	1609	1761	1785	1809	1839	2073	1767	1929	2368
ESC_GA6831AA_AS	2813	2785	2833	2788	2809	2780	2814	2839	2913	736	830	0	1091	1125	446	1353	1353	1353	1355	1243	1578	1524	1497	1774	1784	1807	1808	2091	1784	1926	2381
ESC_IB8235AA_AS	2958	2930	2978	2933	2954	2923	2959	2984	3058	929	1023	1091	0	158	1117	1097	1097	1097	1099	1440	1927	1716	1722	2120	2150	2170	2198	2282	2142	2288	2023
ESC_WB4650AA_AS	2988	2962	3010	2963	2984	2955	2989	3014	3086	969	1063	1125	158	0	1153	1139	1139	1139	1141	1480	1961	1750	1756	2154	2182	2202	2236	2316	2180	2324	2057
ESC_VB5485AA_AS	3060	3034	3082	3040	3057	3029	3062	3087	3161	1116	1210	446	1117	1153	0	1496	1496	1496	1498	1627	1954	1908	1881	2148	2160	2187	2188	2354	2164	2298	2253
ESC_GB2827AA_AS	3102	3080	3128	3083	3102	3073	3107	3132	3206	1189	1283	1353	1097	1139	1496	0	0	0	2	1708	2187	1968	1981	2385	2410	2434	2466	2315	2402	2546	2727
ESC_GB2845AA_AS	3102	3080	3128	3083	3102	3073	3107	3132	3206	1189	1283	1353	1097	1139	1496	0	0	0	2	1708	2187	1968	1981	2385	2410	2434	2466	2315	2402	2546	2727
ESC_GB2849AA_AS	3102	3080	3128	3083	3102	3073	3107	3132	3206	1189	1283	1353	1097	1139	1496	0	0	0	2	1708	2187	1968	1981	2385	2410	2434	2466	2315	2402	2546	2727
ESC_GB2880AA_AS	3104	3082	3130	3085	3104	3075	3109	3134	3208	1191	1285	1355	1099	1141	1498	2	2	2	0	1710	2189	1970	1983	2387	2412	2436	2468	2317	2404	2548	2729
ESC_PB2320AA_AS	3316	3290	3332	3293	3312	3285	3319	3344	3416	1243	1337	1243	1440	1480	1627	1708	1708	1708	1710	0	1738	1385	1491	1873	1862	1758	1870	2253	2175	1889	2272
ESC_ZA9886AA_AS	3439	3421	3461	3424	3443	3414	3446	3473	3547	1502	1560	1578	1927	1961	1954	2187	2187	2187	2189	1738	0	2145	2197	1414	1242	1586	1484	929	2440	1524	1815
ESC_MB8591AA_AS	3586	3556	3598	3561	3579	3553	3587	3612	3686	1517	1611	1524	1716	1750	1908	1968	1968	1968	1970	1385	2145	0	1775	2108	2140	2010	1857	2658	2162	2188	2633
ESC_UB8142AA_AS	3590	3564	3608	3565	3586	3559	3593	3618	3692	1515	1609	1497	1722	1756	1881	1981	1981	1981	1983	1491	2197	1775	0	2286	2125	2159	2114	2709	2525	2466	2601
ESC_HA8006AA_AS	3632	3612	3650	3615	3633	3605	3637	3664	3738	1701	1761	1774	2120	2154	2148	2385	2385	2385	2387	1873	1414	2108	2286	0	1488	1628	1654	1931	2427	1470	2134
ESC_HA7921AA_AS	3664	3644	3686	3645	3664	3637	3667	3694	3768	1725	1785	1784	2150	2182	2160	2410	2410	2410	2412	1862	1242	2140	2125	1488	0	1543	1474	1757	2666	1722	1898
ESC_VB9637AA_AS	3686	3662	3704	3665	3686	3655	3691	3714	3790	1749	1809	1807	2170	2202	2187	2434	2434	2434	2436	1758	1586	2010	2159	1628	1543	0	1520	2097	2521	1718	2172
ESC_UA2994AA_AS	3722	3694	3738	3697	3718	3689	3723	3748	3822	1779	1839	1808	2198	2236	2188	2466	2466	2466	2468	1870	1484	1857	2114	1654	1474	1520	0	1997	2685	1809	1918
ESC_HA7791AA_AS	3795	3777	3819	3782	3799	3770	3802	3829	3903	2014	2073	2091	2282	2316	2354	2315	2315	2315	2317	2253	929	2658	2709	1931	1757	2097	1997	0	2956	2041	2240
ESC_VB0452AA_AS	3798	3770	3814	3773	3794	3765	3797	3824	3896	1673	1767	1784	2142	2180	2164	2402	2402	2402	2404	2175	2440	2162	2525	2427	2666	2521	2685	2956	0	2354	3256
ESC_WB3576AA_AS	3802	3786	3826	3783	3800	3777	3805	3832	3904	1869	1929	1926	2288	2324	2298	2546	2546	2546	2548	1889	1524	2188	2466	1470	1722	1718	1809	2041	2354	0	2063
ESC_UA5723AA_AS	4215	4197	4237	4196	4215	4190	4218	4245	4319	2308	2368	2381	2023	2057	2253	2727	2727	2727	2729	2272	1815	2633	2601	2134	1898	2172	1918	2240	3256	2063	0
h) FSE11
	FSE11	ESC_WB2179AA_AS	ESC_KB3354AA_AS	ESC_KB3356AA_AS	ESC_KB3355AA_AS	ESC_RA5142AA_AS	ESC_RA3919AA_AS	ESC_VB7837AA_AS	ESC_OB8088AA_AS	ESC_WB6589AA_AS	ESC_WB6590AA_AS	ESC_PA1583AA_AS	ESC_WB6588AA_AS	ESC_WB6584AA_AS	ESC_WB6587AA_AS	ESC_WB6601AA_AS	ESC_WB6586AA_AS	ESC_WB6598AA_AS	ESC_WB6585AA_AS	ESC_WB6593AA_AS	ESC_WB6591AA_AS	ESC_WB6597AA_AS	ESC_PA1558AA_AS	ESC_PA1533AA_AS	ESC_GB6638AA_AS	ESC_GB6669AA_AS	ESC_VB2158AA_AS	ESC_IA2231AA_AS	ESC_WA7047AA_AS	ESC_GB2989AA_AS	ESC_LB6055AA_AS
FSE11	0	113	132	141	145	180	236	287	306	307	308	309	313	314	315	315	316	316	318	318	321	321	332	1239	1742	1954	1975	2106	2107	2205	2415
ESC_WB2179AA_AS	113	0	61	78	82	171	233	284	291	290	293	312	296	297	298	300	301	299	303	301	306	306	313	1222	1741	1953	1974	2103	2100	2196	2400
ESC_KB3354AA_AS	132	61	0	49	55	182	246	285	304	305	308	311	311	312	309	315	316	314	318	316	317	321	314	1221	1736	1946	1967	2100	2101	2199	2393
ESC_KB3356AA_AS	141	78	49	0	72	193	253	296	317	322	321	318	326	329	326	328	329	331	333	333	330	334	323	1236	1741	1949	1970	2105	2106	2208	2404
ESC_KB3355AA_AS	145	82	55	72	0	195	259	300	321	324	327	322	330	329	326	332	333	333	335	335	334	340	335	1238	1749	1959	1980	2111	2112	2214	2408
ESC_RA5142AA_AS	180	171	182	193	195	0	194	263	284	287	286	271	291	296	295	293	294	296	298	298	299	301	300	1183	1714	1938	1931	2066	2069	2175	2375
ESC_RA3919AA_AS	236	233	246	253	259	194	0	217	258	263	262	227	269	272	271	269	266	272	272	276	273	279	274	1145	1670	1890	1889	2032	2035	2133	2341
ESC_VB7837AA_AS	287	284	285	296	300	263	217	0	187	188	189	294	194	195	196	196	197	199	199	199	202	202	215	1180	1689	1911	1920	2057	2060	2152	2354
ESC_OB8088AA_AS	306	291	304	317	321	284	258	187	0	25	24	333	27	30	29	31	28	36	34	34	31	37	84	1161	1740	1960	1969	2102	2105	2199	2383
ESC_WB6589AA_AS	307	290	305	322	324	287	263	188	25	0	5	338	10	17	12	16	17	15	17	15	20	22	81	1164	1735	1955	1964	2097	2100	2200	2380
ESC_WB6590AA_AS	308	293	308	321	327	286	262	189	24	5	0	337	7	20	15	15	16	18	20	20	19	23	82	1165	1738	1958	1967	2100	2103	2201	2383
ESC_PA1583AA_AS	309	312	311	318	322	271	227	294	333	338	337	0	344	347	346	344	341	347	347	351	348	354	349	1208	1675	1897	1896	2025	2028	2172	2343
ESC_WB6588AA_AS	313	296	311	326	330	291	269	194	27	10	7	344	0	19	20	22	21	23	27	21	26	26	85	1170	1737	1957	1966	2097	2102	2204	2382
ESC_WB6584AA_AS	314	297	312	329	329	296	272	195	30	17	20	347	19	0	21	25	14	14	30	26	19	29	92	1173	1736	1956	1965	2098	2101	2203	2381
ESC_WB6587AA_AS	315	298	309	326	326	295	271	196	29	12	15	346	20	21	0	20	25	21	27	25	22	24	85	1172	1735	1955	1964	2097	2100	2202	2380
ESC_WB6601AA_AS	315	300	315	328	332	293	269	196	31	16	15	344	22	25	20	0	25	25	29	27	26	30	89	1172	1741	1961	1970	2103	2106	2206	2386
ESC_WB6586AA_AS	316	301	316	329	333	294	266	197	28	17	16	341	21	14	25	25	0	12	26	30	11	33	92	1169	1748	1968	1977	2108	2113	2209	2393
ESC_WB6598AA_AS	316	299	314	331	333	296	272	199	36	15	18	347	23	14	21	25	12	0	30	28	13	33	90	1173	1742	1962	1971	2104	2107	2209	2387
ESC_WB6585AA_AS	318	303	318	333	335	298	272	199	34	17	20	347	27	30	27	29	26	30	0	10	31	15	96	1175	1750	1970	1979	2112	2115	2211	2395
ESC_WB6593AA_AS	318	301	316	333	335	298	276	199	34	15	20	351	21	26	25	27	30	28	10	0	33	11	94	1177	1744	1964	1973	2106	2109	2211	2389
ESC_WB6591AA_AS	321	306	317	330	334	299	273	202	31	20	19	348	26	19	22	26	11	13	31	33	0	34	91	1176	1749	1969	1978	2109	2112	2212	2394
ESC_WB6597AA_AS	321	306	321	334	340	301	279	202	37	22	23	354	26	29	24	30	33	33	15	11	34	0	99	1182	1743	1963	1972	2105	2108	2210	2388
ESC_PA1558AA_AS	332	313	314	323	335	300	274	215	84	81	82	349	85	92	85	89	92	90	96	94	91	99	0	1181	1742	1956	1967	2096	2097	2217	2389
ESC_PA1533AA_AS	1239	1222	1221	1236	1238	1183	1145	1180	1161	1164	1165	1208	1170	1173	1172	1172	1169	1173	1175	1177	1176	1182	1181	0	2103	1854	1859	2115	2114	2482	2448
ESC_GB6638AA_AS	1742	1741	1736	1741	1749	1714	1670	1689	1740	1735	1738	1675	1737	1736	1735	1741	1748	1742	1750	1744	1749	1743	1742	2103	0	1049	1052	1281	1284	1825	1627
ESC_GB6669AA_AS	1954	1953	1946	1949	1959	1938	1890	1911	1960	1955	1958	1897	1957	1956	1955	1961	1968	1962	1970	1964	1969	1963	1956	1854	1049	0	117	1341	1340	1884	1573
ESC_VB2158AA_AS	1975	1974	1967	1970	1980	1931	1889	1920	1969	1964	1967	1896	1966	1965	1964	1970	1977	1971	1979	1973	1978	1972	1967	1859	1052	117	0	1338	1341	1897	1580
ESC_IA2231AA_AS	2106	2103	2100	2105	2111	2066	2032	2057	2102	2097	2100	2025	2097	2098	2097	2103	2108	2104	2112	2106	2109	2105	2096	2115	1281	1341	1338	0	9	1753	1394
ESC_WA7047AA_AS	2107	2100	2101	2106	2112	2069	2035	2060	2105	2100	2103	2028	2102	2101	2100	2106	2113	2107	2115	2109	2112	2108	2097	2114	1284	1340	1341	9	0	1756	1397
ESC_GB2989AA_AS	2205	2196	2199	2208	2214	2175	2133	2152	2199	2200	2201	2172	2204	2203	2202	2206	2209	2209	2211	2211	2212	2210	2217	2482	1825	1884	1897	1753	1756	0	2057
ESC_LB6055AA_AS	2415	2400	2393	2404	2408	2375	2341	2354	2383	2380	2383	2343	2382	2381	2380	2386	2393	2387	2395	2389	2394	2388	2389	2448	1627	1573	1580	1394	1397	2057	0
i) FSW11
	FSW11	ESC_HB6516AA_AS	ESC_GB0108AA_AS	ESC_WB4585AA_AS	ESC_NB4899AA_AS	ESC_VA2249AA_AS	ESC_FB7518AA_AS	ESC_UA2136AA_AS	ESC_HB8755AA_AS	ESC_NB4785AA_AS	ESC_NB4929AA_AS	ESC_HB8660AA_AS	ESC_RB2055AA_AS	ESC_WB6802AA_AS	ESC_NB4965AA_AS	ESC_ZA4947AA_AS	ESC_KB8625AA_AS	ESC_CB7694AA_AS	ESC_ZB6329AA_AS	ESC_RB2225AA_AS	ESC_JA1112AA_AS	ESC_LB0235AA_AS	ESC_LB0252AA_AS	ESC_HB8528AA_AS	ESC_UA3535AA_AS	ESC_KB9728AA_AS	ESC_IB8246AA_AS	ESC_AB9913AA_AS	ESC_UB8432AA_AS	ESC_KB5178AA_AS	ESC_HA8568AA_AS
FSW11	0	15	17	311	312	338	371	376	378	619	623	664	681	696	728	739	771	775	1461	1470	1472	1473	1477	1481	1509	1608	1971	2023	2026	2178	2427
ESC_HB6516AA_AS	15	0	14	312	315	341	372	377	379	620	626	665	684	697	729	740	772	776	1462	1471	1473	1474	1478	1482	1510	1609	1972	2024	2027	2179	2428
ESC_GB0108AA_AS	17	14	0	304	307	333	364	369	371	612	618	657	676	689	721	732	764	768	1454	1463	1465	1466	1470	1474	1502	1601	1964	2016	2019	2171	2420
ESC_WB4585AA_AS	311	312	304	0	147	279	296	301	303	542	550	587	622	621	645	660	692	696	1382	1395	1393	1396	1400	1404	1432	1529	1906	1958	1961	2099	2360
ESC_NB4899AA_AS	312	315	307	147	0	276	297	302	304	545	551	588	621	624	644	663	693	697	1385	1398	1396	1399	1399	1403	1431	1528	1909	1961	1964	2100	2361
ESC_VA2249AA_AS	338	341	333	279	276	0	335	340	344	587	591	632	389	666	694	705	735	739	1427	1432	1438	1433	1437	1443	1471	1566	1943	1997	2000	2132	2395
ESC_FB7518AA_AS	371	372	364	296	297	335	0	71	75	608	614	649	680	685	713	726	752	756	1446	1461	1457	1460	1464	1464	1496	1593	1968	2022	2025	2160	2422
ESC_UA2136AA_AS	376	377	369	301	302	340	71	0	48	613	619	652	685	688	718	731	759	763	1451	1466	1462	1465	1469	1469	1501	1596	1973	2025	2028	2166	2427
ESC_HB8755AA_AS	378	379	371	303	304	344	75	48	0	615	621	656	687	692	720	733	761	765	1453	1468	1464	1467	1471	1471	1503	1600	1977	2029	2032	2168	2429
ESC_NB4785AA_AS	619	620	612	542	545	587	608	613	615	0	32	726	841	772	931	924	948	950	1558	1629	1565	1431	1435	1570	1469	1717	2056	2108	2111	2270	2484
ESC_NB4929AA_AS	623	626	618	550	551	591	614	619	621	32	0	732	845	778	939	930	954	956	1564	1635	1571	1437	1441	1576	1475	1723	2062	2114	2117	2276	2490
ESC_HB8660AA_AS	664	665	657	587	588	632	649	652	656	726	732	0	901	504	970	961	729	731	1603	1674	1614	1205	1209	1613	1241	1773	2134	2186	2189	2337	2537
ESC_RB2055AA_AS	681	684	676	622	621	389	680	685	687	841	845	901	0	953	942	953	983	987	1618	1777	1629	1639	1643	1634	1677	1767	2063	2117	2120	2269	2484
ESC_WB6802AA_AS	696	697	689	621	624	666	685	688	692	772	778	504	953	0	1006	989	1023	1025	1651	1700	1658	1249	1253	1673	1287	1799	2154	2204	2207	2355	2566
ESC_NB4965AA_AS	728	729	721	645	644	694	713	718	720	931	939	970	942	1006	0	317	355	355	1532	1780	1541	1779	1779	1554	1811	1632	2078	2130	2133	2276	2502
ESC_ZA4947AA_AS	739	740	732	660	663	705	726	731	733	924	930	961	953	989	317	0	344	344	1523	1699	1532	1768	1770	1545	1802	1632	2065	2117	2120	2267	2491
ESC_KB8625AA_AS	771	772	764	692	693	735	752	759	761	948	954	729	983	1023	355	344	0	26	1557	1813	1568	1804	1808	1567	1840	1661	2099	2151	2154	2301	2523
ESC_CB7694AA_AS	775	776	768	696	697	739	756	763	765	950	956	731	987	1025	355	344	26	0	1557	1815	1568	1806	1810	1567	1842	1663	2101	2153	2156	2301	2525
ESC_ZB6329AA_AS	1461	1462	1454	1382	1385	1427	1446	1451	1453	1558	1564	1603	1618	1651	1532	1523	1557	1557	0	2308	129	2338	2344	250	2374	2194	2154	2206	2209	1794	2058
ESC_RB2225AA_AS	1470	1471	1463	1395	1398	1432	1461	1466	1468	1629	1635	1674	1777	1700	1780	1699	1813	1815	2308	0	2317	2187	2189	2330	2221	1738	2716	2768	2771	2077	2341
ESC_JA1112AA_AS	1472	1473	1465	1393	1396	1438	1457	1462	1464	1565	1571	1614	1629	1658	1541	1532	1568	1568	129	2317	0	2345	2351	263	2381	2205	2161	2213	2216	1803	2071
ESC_LB0235AA_AS	1473	1474	1466	1396	1399	1433	1460	1465	1467	1431	1437	1205	1639	1249	1779	1768	1804	1806	2338	2187	2345	0	6	2360	188	2106	1385	1439	1442	2529	2676
ESC_LB0252AA_AS	1477	1478	1470	1400	1399	1437	1464	1469	1471	1435	1441	1209	1643	1253	1779	1770	1808	1810	2344	2189	2351	6	0	2366	184	2106	1391	1445	1448	2535	2682
ESC_HB8528AA_AS	1481	1482	1474	1404	1403	1443	1464	1469	1471	1570	1576	1613	1634	1673	1554	1545	1567	1567	250	2330	263	2360	2366	0	2396	2217	2178	2230	2233	1816	2082
ESC_UA3535AA_AS	1509	1510	1502	1432	1431	1471	1496	1501	1503	1469	1475	1241	1677	1287	1811	1802	1840	1842	2374	2221	2381	188	184	2396	0	2135	1419	1473	1476	2564	2713
ESC_KB9728AA_AS	1608	1609	1601	1529	1528	1566	1593	1596	1600	1717	1723	1773	1767	1799	1632	1632	1661	1663	2194	1738	2205	2106	2106	2217	2135	0	2460	2512	2515	1801	1837
ESC_IB8246AA_AS	1971	1972	1964	1906	1909	1943	1968	1973	1977	2056	2062	2134	2063	2154	2078	2065	2099	2101	2154	2716	2161	1385	1391	2178	1419	2460	0	322	325	2356	2512
ESC_AB9913AA_AS	2023	2024	2016	1958	1961	1997	2022	2025	2029	2108	2114	2186	2117	2204	2130	2117	2151	2153	2206	2768	2213	1439	1445	2230	1473	2512	322	0	21	2410	2566
ESC_UB8432AA_AS	2026	2027	2019	1961	1964	2000	2025	2028	2032	2111	2117	2189	2120	2207	2133	2120	2154	2156	2209	2771	2216	1442	1448	2233	1476	2515	325	21	0	2413	2569
ESC_KB5178AA_AS	2178	2179	2171	2099	2100	2132	2160	2166	2168	2270	2276	2337	2269	2355	2276	2267	2301	2301	1794	2077	1803	2529	2535	1816	2564	1801	2356	2410	2413	0	1326
ESC_HA8568AA_AS	2427	2428	2420	2360	2361	2395	2422	2427	2429	2484	2490	2537	2484	2566	2502	2491	2523	2525	2058	2341	2071	2676	2682	2082	2713	1837	2512	2566	2569	1326	0
